# Supplementary material for: Does necroptosis have a crucial role in hepatic ischemia-reperfusion injury?
Source: PLoS One. 2017 Sep 28;12(9):e0184752. doi: 10.1371/journal.pone.0184752 (PMC5619711; doi:10.1371/journal.pone.0184752)
Supplement: S2 File — (XLSX) [file pone.0184752.s004.xlsx]

## Sheet: BaxBcl2
		Bax/Bcl2
			Sham	IR	IR+Nec1s	RIP3KO
		16	27.79	28.97	36.24	41.38
			42.54	47.36	35.77	31.75
			27.7	29.95	44.17	28.57
			51.98	44.39	35.64	30.1
		18	42.62	35.65	43.85	53.21
			32.14	38.84	54.38	65.01
			67.04	58.29	57.09	63.51
			45.27	67.15	65.44	40.88
		Average	42.135	43.825	46.5725	44.3012
			0.659547	0.687552	0.860093	0.982081
			1.00961	1.12401	0.848938	0.75353
			0.657411	0.71081	1.0483	0.678059
			1.23365	1.05352	0.845853	0.71437
			1.01151	0.84609	1.0407	1.26285
			0.762786	0.921799	1.29061	1.5429
			1.59108	1.38341	1.35493	1.5073
			1.0744	1.59369	1.5531	0.970215
		Average	1	1.04011	1.10532	1.05141
		stdev	0.316063	0.319799	0.266664	0.347895

## Sheet: BaxBcl2_CyA+RIP3KO
											Sham	IR	IR+CyA	IR+CyA+Nec1s	RIP3KO+CyA
										A	68.84	69.71	37.37	59.41
											50.99	75.75	77.99	49.48	39.71
											50.78	99.38	40.54	66.95	34.16
											73.9	106.6	53.71	47.67	52.43
										B	75.62	64.57	62.93	58.05
											80.72	51.94	31.28	32.07	40.1
											63.08	63.2	45.31	34.93	34.65
											33.81	38.21	41.99	34.84	40.09
										Average	62.2175	71.17	48.89	47.925	40.19
											1.10644	1.12042	0.600635	0.954876	0
											0.819544	1.2175	1.25351	0.795275	0.638245
											0.816169	1.5973	0.651585	1.07606	0.549042
											1.18777	1.71334	0.863262	0.766183	0.842689
											1.21541	1.03781	1.01145	0.933017	0
											1.29738	0.834813	0.502752	0.51545	0.644513
											1.01386	1.01579	0.728252	0.561418	0.556917
											0.543416	0.614136	0.674891	0.559971	0.644352
										av	1	1.14389	0.785792	0.770282	0.64596
										Stdev	0.255356	0.366383	0.246024	0.20959	0.312132

## Sheet: IR+Nec1+Cya+RIP3KO
					RIP1	Sham	IR	IR+CyA	IR+CyA+Nec1s	RIP3KO+CyA											RIP1	Sham	IR	IR+CyA	IR+CyA+Nec1s	RIP3KO+CyA
						0.00436	0.00293	0.0046	0.00371	0.00421												0.00436	0.00293	0.0046	0.00371	0.00421
						0.00671	0.00275	0.00521	0.00335	0.00614												0.00671	0.00275	0.00521	0.00335	0.00614
						0.00527	0.00487	0.00435	0.00388	0.00286												0.00527	0.00487	0.00435	0.00388	0.00286
						0.00533	0.000508	0.00684	0.00613	0.00284												0.00533		0.00684	0.00613	0.00284
					av	0.0054175	0.0027645	0.00525	0.0042675	0.0040125											av	0.0054175	0.00351667	0.00525	0.0042675	0.0040125
						0.804799	0.54084	0.8491	0.684818	0.777111												0.804799	0.54084	0.8491	0.684818	0.777111
						1.23858	0.507614	0.961698	0.618366	1.13336												1.23858	0.507614	0.961698	0.618366	1.13336
						0.972773	0.898939	0.802953	0.716198	0.527919												0.972773	0.898939	0.802953	0.716198	0.527919
						0.983849	0.0937702	1.26257	1.13152	0.524227												0.983849	0	1.26257	1.13152	0.524227
					average	1	0.510291	0.969082	0.787725	0.740655											average	1	0.649131	0.969082	0.787725	0.740655
					stdev	0.178909	0.329382	0.20671	0.232796	0.287314											stdev	0.178909	0.369768	0.20671	0.232796	0.287314
					RIP3																RIP3
						Sham	IR	IR+CyA	IR+CyA+Nec1s	RIP3KO+CyA												Sham	IR	IR+CyA	IR+CyA+Nec1s	RIP3KO+CyA
						0.000252	0.00016	0.000269	0.000199	9.55e-07												0.000252	0.00016	0.000269	0.000199	9.55e-07
						0.000488	0.000206	0.000227	0.000274	3.4e-06												0.000488	0.000206	0.000227	0.000274	3.4e-06
						0.000314	0.000431	0.000322	0.000202	9.71e-07												0.000314	0.000431	0.000322	0.000202	9.71e-07
						0.000143	0.000274	0.000578	0.000317	5.1e-06												0.000143	0.000274	0.000578	0.000317	5.1e-06
					av	0.00029925	0.00026775	0.000349	0.000248	2.6065e-06											av	0.00029925	0.00026775	0.000349	0.000248	2.6065e-06
						0.842105	0.53467	0.898914	0.664996	0.00319131												0.842105	0.53467	0.898914	0.664996	0.00319131
						1.63074	0.688388	0.758563	0.915622	0.0113617												1.63074	0.688388	0.758563	0.915622	0.0113617
						1.04929	1.44027	1.07602	0.675021	0.00324478												1.04929	1.44027	1.07602	0.675021	0.00324478
						0.477861	0.915622	1.9315	1.05931	0.0170426												0.477861	0.915622	1.9315	1.05931	0.0170426
					average	1	0.894737	1.16625	0.828739	0.00871011											average	1	0.894737	1.16625	0.828739	0.00871011
					stdev	0.482295	0.395924	0.52644	0.192488	0.0067525											stdev	0.482295	0.395924	0.52644	0.192488	0.0067525
					MLKL																MLKL
						Sham	IR	IR+CyA	IR+CyA+Nec1s	RIP3KO+CyA												Sham	IR	IR+CyA	IR+CyA+Nec1s	RIP3KO+CyA
						9.46e-05	0.000135	7.36e-05	0.000125	0.000118												9.46e-05	0.000135	7.36e-05	0.000125	0.000118
						0.000126	0.000171	9.93e-05	0.000163	0.000269												0.000126	0.000171	9.93e-05	0.000163	0.000269
						0.000263	0.00036	0.00039	0.000226	0.000393												0.000263	0.00036	0.00039	0.000226	0.000393
						0.000287	0.00178	0.000682	0.000159	0.00122												0.000287			0.000159
					av	0.00019265	0.0006115	0.000311225	0.00016825	0.0005											av	0.00019265	0.000222	0.000187633	0.00016825	0.00026
						0.491046	0.700753	0.38204	0.648845	0.61251												0.491046	0.700753	0.38204	0.648845	0.61251
						0.654036	0.88762	0.515443	0.846094	1.39631												0.654036	0.88762	0.515443	0.846094	1.39631
						1.36517	1.86867	2.0244	1.17311	2.03997												1.36517	1.86867	2.0244	1.17311	2.03997
						1.48975	9.23955	3.5401	0.825331	6.33273												1.48975	0	0	0.825331	0
					average	1	3.17415	1.61549	0.873345	2.59538											average	1	1.15235	0.97396	0.873345	1.3496
					stdev	0.500642	4.07592	1.48356	0.218562	2.55902											stdev	0.500642	0.770946	0.889845	0.218562	0.892217
					PGAM5																PGAM5
						Sham	IR	IR+CyA	IR+CyA+Nec1s	RIP3KO+CyA												Sham	IR	IR+CyA	IR+CyA+Nec1s	RIP3KO+CyA
						0.00612	0.00469	0.00453	0.00344	0.00369												0.00612	0.00469	0.00453	0.00344	0.00369
						0.00706	0.00482	0.00396	0.003	0.00484												0.00706	0.00482	0.00396	0.003	0.00484
						0.00427	0.00397	0.00369	0.00325	0.00322												0.00427	0.00397	0.00369	0.00325	0.00322
						0.00401	0.00263	0.00309	0.0038	0.00241												0.00401	0.00263	0.00309	0.0038	0.00241
					av	0.005365	0.0040275	0.0038175	0.0033725	0.00354											av	0.005365	0.0040275	0.0038175	0.0033725	0.00354
						1.14073	0.874185	0.844362	0.641193	0.687791												1.14073	0.874185	0.844362	0.641193	0.687791
						1.31594	0.898416	0.738117	0.55918	0.902144												1.31594	0.898416	0.738117	0.55918	0.902144
						0.795899	0.739981	0.687791	0.605778	0.600186												0.795899	0.739981	0.687791	0.605778	0.600186
						0.747437	0.490214	0.575955	0.708295	0.449208												0.747437	0.490214	0.575955	0.708295	0.449208
					average	1	0.750699	0.711556	0.628611	0.659832											average	1	0.750699	0.711556	0.628611	0.659832
					stdev	0.273901	0.187115	0.111498	0.0628485	0.189224											stdev	0.273901	0.187115	0.111498	0.0628485	0.189224

## Sheet: IR+RIP3KO
								RIP1																	RIP1
									Sham	IR	IR+Nec1s	RIP3KO														Sham	IR	IR+Nec1s	RIP3KO
									0.00376	0.00266	0.00664	0.000585														0.00376	0.00266	0.00664
									0.00409	0.00339	0.00416	0.0036														0.00409	0.00339	0.00416	0.0036
									0.00619	0.0044	0.00299	0.00393														0.00337	0.0044	0.00299	0.00393
									0.00337	0.00334	0.00308	0.00361															0.00334	0.00308	0.00361
								average	0.0043525	0.0034475	0.0042175	0.00293125													average	0.00374	0.0034475	0.0042175	0.00371333
									0.863871	0.611143	1.52556	0.134406														1.00535	0.71123	1.7754	0
									0.93969	0.778863	0.955773	0.827111														1.09358	0.906417	1.1123	0.962567
									1.42217	1.01091	0.686962	0.902929														0.90107	1.17647	0.799465	1.0508
									0.774268	0.767375	0.707639	0.829408														0	0.893048	0.823529	0.965241
								av	1	0.792074	0.968983	0.673464													av	1	0.921791	1.12767	0.99287
								stdev	0.289455	0.164733	0.390636	0.361093													stdev	0.506153	0.191712	0.45461	0.498123
								RIP3																	RIP3
									Sham	IR	IR+Nec1s	RIP3KO														Sham	IR	IR+Nec1s	RIP3KO
									0.000354	0.000232	0.000712	Invalid														0.000354	0.000232	0.00028
									0.000215	0.000284	0.00028	1.44e-06														0.000215	0.000284	0.000332	1.44e-06
									0.000329	0.000487	0.000332	8.83e-07														0.000329	0.000487	0.000284	8.83e-07
									0.000213	0.000298	0.000284	0														0.000213	0.000298		0
								average	0.00027775	0.00032525	0.000402	7.74333e-07													average	0.00027775	0.00032525	0.000298667	7.74333e-07
									1.27453	0.835284	2.56346	#VALUE!														1.27453	0.835284	1.0081	0
									0.774077	1.0225	1.0081	0.00518452														0.774077	1.0225	1.19532	0.00518452
									1.18452	1.75338	1.19532	0.00317912														1.18452	1.75338	1.0225	0.00317912
									0.766877	1.07291	1.0225	0														0.766877	1.07291	0	0
								av	1	1.17102	1.44734	0.00278788													av	1	1.17102	1.07531	0.00278788
								stdev	0.267582	0.401472	0.748921	#VALUE!													stdev	0.267582	0.401472	0.544341	0.00254941
								MLKL																	MLKL
									Sham	IR	IR+Nec1s	RIP3KO														Sham	IR	IR+Nec1s	RIP3KO
									6.37e-05	7.74e-05	0.000191	6.77e-05														6.37e-05	7.74e-05	0.000191	6.77e-05
									5.23e-05	6.73e-05	0.000106	0.000114														5.23e-05	6.73e-05	0.000106	0.000114
									0.00033	0.000208	0.000159	0.000223														0.00033	0.000208	0.000159	0.000223
									0.000189	0.00011	0.00021	0.000181														0.000189	0.00011	0.00021	0.000181
								average	0.00015875	0.000115675	0.0001665	0.000146425													average	0.00015875	0.000115675	0.0001665	0.000146425
									0.40126	0.487559	1.20315	0.426457														0.40126	0.487559	1.20315	0.426457
									0.329449	0.423937	0.667717	0.71811														0.329449	0.423937	0.667717	0.71811
									2.07874	1.31024	1.00157	1.40472														2.07874	1.31024	1.00157	1.40472
									1.19055	0.692913	1.32283	1.14016														1.19055	0.692913	1.32283	1.14016
								av	1	0.728661	1.04882	0.922362													av	1	0.728661	1.04882	0.922362
								stdev	0.818152	0.404349	0.286574	0.435028													stdev	0.818152	0.404349	0.286574	0.435028
								PGAM5																	PGAM5
									Sham	IR	IR+Nec1s	RIP3KO														Sham	IR	IR+Nec1s	RIP3KO
									0.00281	0.00318	0.00338	0.00367														0.00281	0.00318	0.00338	0.00367
									0.00387	0.00309	0.00335	0.00389														0.00387	0.00309	0.00335	0.00389
									0.0068	0.00551	0.00521	0.00515														0.0068	0.00551	0.00521	0.00515
									0.00608	0.00665	0.0051	0.00516														0.00608	0.00665	0.0051	0.00516
								average	0.00489	0.0046075	0.00426	0.0044675													average	0.00489	0.0046075	0.00426	0.0044675
									0.574642	0.650307	0.691207	0.750511														0.574642	0.650307	0.691207	0.750511
									0.791411	0.631902	0.685072	0.795501														0.791411	0.631902	0.685072	0.795501
									1.39059	1.12679	1.06544	1.05317														1.39059	1.12679	1.06544	1.05317
									1.24335	1.35992	1.04294	1.05521														1.24335	1.35992	1.04294	1.05521
								av	1	0.942229	0.871166	0.913599													av	1	0.942229	0.871166	0.913599
								stdev	0.381323	0.360577	0.211555	0.163381													stdev	0.381323	0.360577	0.211555	0.163381

## Sheet: IR+RIP3KO_
													RIP1	Sham	IR	Nec1s	RIP3KO			RIP3	Sham	IR	Nec1s	RIP3KO			MLKL	Sham	IR	Nec1s	RIP3KO			PGAM5	Sham	IR	Nec1s	RIP3KO
												16	1	0.00985	0.00296	0.00284	0.00598		16	1	0.00103	0.00042	0.000282	3.67e-06		16	1	0.000291	0.000121		0.000119		16	1	0.00461	0.00454	0.00294	0.00367
													2	0.00364	0.005	0.0054	0.00263			2	0.000316	0.000508	0.000507	4.84e-06			2	0.00022		0.000236	0.000217			2	0.00145	0.00194	0.00392	0.00422
													3	0.000783	0.000762	0.000859	0.00232			3	6.63e-05	0.000156	0.000201	2.06e-07			3	5.46e-05	5.93e-05		4.49e-05			3	0.00168	0.00337	0.00231	0.00206
													4	0.000582	0.00155	0.00163	0.00172			4	8.16e-05	0.000191	0.000205	2.17e-06			4	6.92e-05		0.000106	0.000144			4	0.000108	0.00104	0.00238	0.00212
												18	1	0.00568	0.00641	0.00544	0.00336		18	1	0.00104	0.000459	0.000291	1.09e-05		18	1	0.000149	0.000167	0.000356	0.000177		18	1	0.00487	0.00246	0.00281	0.00319
													2	0.00436	0.0033	0.00687	0.0034			2	0.000176	0.000378	0.000732	5.7e-05			2	8.88e-05	0.000167	0.000148	0.000153			2	0.0034	0.00339	0.00305	0.00314
													3	0.00271	0.00239	0.00249	0.0081			3	0.00016	0.000302	0.000139	1.39e-05			3	0.000291	0.000167	0.000107	0.000194			3	0.00444	0.00249	0.00308	0.00324
													4	0.00506	0.00399	0.00391	0.00373			4		0.000346	0.000304				4	0.000113	0.000112	0.000142	0.000111			4	0.0036	0.00248	0.00318	0.00237
													Average	0.00408312	0.00329525	0.00367988	0.003905			Average	0.000409986	0.000345	0.000332625	1.32409e-05			Average	0.000159575	0.000132217	0.0001825	0.000144987			Average	0.00301975	0.00271375	0.00295875	0.00300125
														2.41237	0.724935	0.695546	1.46456				2.51228	1.02443	0.687829	0.00895153				1.82359	0.758264	0	0.745731				1.52662	1.50344	0.973591	1.21533
														0.891474	1.22455	1.32252	0.644114				0.770759	1.23907	1.23663	0.0118053				1.37866	0	1.47893	1.35986				0.480172	0.642437	1.29812	1.39747
														0.191765	0.186622	0.210378	0.568192				0.161713	0.380501	0.490261	0.000502457				0.342159	0.371612	0	0.281372				0.556337	1.11599	0.764964	0.682176
														0.142538	0.379611	0.399204	0.421246				0.199031	0.46587	0.500017	0.00529287				0.433652	0	0.664264	0.902397				0.0357646	0.344399	0.788145	0.702045
														1.39109	1.56988	1.33231	0.822899				2.53667	1.11955	0.709781	0.0265863				0.93373	1.04653	2.23093	1.1092				1.61272	0.814637	0.930541	1.05638
														1.06781	0.808205	1.68253	0.832696				0.429283	0.921983	1.78543	0.139029				0.556478	1.04653	0.927464	0.958797				1.12592	1.12261	1.01002	1.03982
														0.663707	0.585336	0.609827	1.98377				0.390258	0.736611	0.339036	0.0339036				1.82359	1.04653	0.670531	1.21573				1.47032	0.824572	1.01995	1.07294
														1.23925	0.977193	0.9576	0.913516				0	0.843932	0.741489	0				0.708131	0.701864	0.889864	0.695598				1.19215	0.82126	1.05307	0.784833
													Average	1	0.807041	0.90124	0.956375			Average	1	0.841493	0.811309	0.0322959			Average	1	0.828555	1.14366	0.908585			Average	1	0.898667	0.9798	0.993874
													Stdev	0.729278	0.4486	0.511784	0.518695			Stdev	1.04319	0.302357	0.475582	0.0463598			Stdev	0.602352	0.447546	0.738853	0.339343			Stdev	0.576137	0.349394	0.166722	0.253608

## Sheet: Serum Results (CYA-RIP3-KO)
						ALT	Sham	IR	IR+CyA	IR+CyA+Nec1s	RIP3-KO+CyA
							53.3	563.9	816.5	377.6	258.8
							41.3	691.4	454	350.8	307.3
							58.5	971.8	382.2	559.2	487.6
							121.6	305	610	934.2	337.2
							92	693	453	968	341
							127	433	297	955	654
							63	593	261	377	506
										282	400
						Average	79.5286	607.3	467.671	600.475	411.488
						Stdev	34.2633	212.576	192.132	301.713	130.014
						AST	Sham	IR	IR+CyA	IR+CyA+Nec1s	RIP3-KO+CyA
							15.09	343.4	460.1	298.5	205.5
							83.6	412.3	714.7	363.2	253.9
							84	1333	356.6	605.2	222.7
							185.1	436.2	286.2	607.1	420.5
							136	313	707	987	302
							119	691	408	903	1190
							152	275	222	317	595
								303	324	218	275
						Average	110.684	513.362	434.825	537.375	433.075
						Stdev	55.5857	356.497	184.991	288.659	331.584
						LDH	Sham	IR	IR+CyA	IR+CyA+Nec1s	RIP3-KO+CyA
							16.73	2935.7	3432.8	2025.1	2013.9
							926.8	3486.7	3857.5	2796.1	2896.6
							977.9	4316.8	2679.8	4198.4	2994.3
								4225.9	2549.4	4305.9	2538
							972	2419	2256	3395	1818
							903	3716	1901	3245	2597
							1509	1827	1299	1578	2753
								1982	2118	1598	1613
						Average	884.238	3113.64	2511.69	2892.69	2402.97
						Stdev	481.983	973.724	824.037	1085.3	519.527

## Sheet: Serum Results (IR-RIP3-KO)
				ALT	Sham	IR	IR+Nec1s	IR+RIP3KO				AST	Sham	IR	IR+Nec1s	IR+RIP3KO			LDH	Sham	IR	IR+Nec1s	IR+RIP3KO
					80	3465	9157	5377					231.8	1544	4713	2977				2364.5	14993	40507	18235
					98.6	3277	4868	16607					202.3	1939	2187	3968				1740	15369	21750	96489
						8249	15080	25427					877	4232	5365	6227				4879.1	31927	60399	90364
					342.8	14966	17821						296.3	7109	7505	338.2				2998.1	54886	63191
					55.4	1266	818.8	1511					145.6	732	770.4	798				1299.5	4725.2	3894	7099
					91.2	1362.2	533.7	1092.2					155.8	761.9	461.4	1011.6				1599.8	5374.5	2837.1	4937.8
					79.3		482.9	733.7					205.4	758	313.1	725.6				2185.4	6722	2792.8	3308.2
					63	1038.5	565.3						177.4	549.5	468.3					1544.6	3771.3	2689.7
				Average	115.757	4803.39	6165.84	8457.98				Average	286.45	2203.18	2722.9	2292.2			Average	2326.38	17221	24757.6	36738.8
				STDEV	101.226	5128.37	7070.16	10257				STDEV	243.276	2322.32	2775.24	2194.87			STDEV	1166.58	17852.3	26429.9	44261.9

## Sheet: Suzuki's Score (CyA,RIP3KO)
Suzuki score (0-9) 0=none; 1=lower third; 2=middle third; 3=highest third
		Cytoplasmic vacuolization (ballooning degeneration)	Sinusoidal congestion	Hepatocyte necrosis	Suzuki score (sum)
Sham	A1	0	0	0	0
	A2	0	0	0	0
	A3	0	0	0	0				Suzuki Score Sum
	A4	0	0	1	1				Sham	IR	IR+CyA	IR+CyA+Nec1s
	B1	0	0	0	0				0	2	1	3
	B2	0	0	0	0				0	1	2	4
	B3	0	0	0	0				0	5	3	4
	B4	0	0	1	1				1	4	2	4
IR	A1	0	0	2	2				0	6	2	3
	A2	0	0	1	1				0	3	2	5
	A3	1	1	3	5				0	4	5	2
	A4	0	1	3	4				1	4	4	4
	B1	2	2	2	6			Average	0.25	3.625	2.625	3.625
	B2	0	2	1	3			stdev	0.46291	1.59799	1.30247	0.916125
	B3	1	2	1	4
	B4	0	2	2	4
IR+CyA	A1	0	0	1	1
	A2	0	0	2	2
	A3	2	0	1	3
	A4	0	0	2	2
	B1	1	0	1	2
	B2	0	1	1	2
	B3	2	1	2	5
	B4	2	1	1	4
IR+CyA+NecIs	A1	1	0	2	3
	A2	3	0	1	4
	A3	1	0	3	4
	A4	3	0	1	4				Suzuki Score Sum
	B1	2	0	1	3				Sham	IR	IR+CyA	CyA+RIP3KO
	B2	3	1	1	5				0	2	1	5
	B3	0	1	1	2				0	1	2	3
	B4	2	1	1	4				0	5	3	2
IR+CyA+RIP3	A1	1	2	2	5				1	4	2	3
	A2	2	0	1	3				0	6	2	4
	A3	1	0	1	2				0	3	2	4
	A4	1	0	2	3				0	4	5	5
	B1	2	0	2	4				1	4	4	5
	B2	2	0	2	4			Average	0.25	3.625	2.625	3.875
	B3	2	1	2	5			stdev	0.46291	1.59799	1.30247	1.12599
	B4	0	2	3	5
		Cytoplasmic vacuolization (ballooning degeneration)	Sinusoidal congestion	Hepatocyte necrosis
	Sham	0	0	0
		0	0	0
		0	0	0
		0	0	1
		0	0	0
		0	0	0
		0	0	0
		0	0	1
	Average	0	0	0.25
	stdev	0	0	0.46291
	IR	0	0	2											Average						Stdev
		0	0	1											Sham	IR	IR+CyA	IR+CyA+Nec1s			Sham	IR	IR+CyA	IR+CyA+Nec1s
		1	1	3										Cytoplasmic Balloning	0	0.5	0.875	1.875			0	0.755929	0.991031	1.12599
		0	1	3										Sinusoidal Congestion	0	1.25	0.375	0.375			0	0.886405	0.517549	0.517549
		2	2	2										Hepatocytes Necrosis	0.25	1.875	1.375	1.375			0.46291	0.834523	0.517549	0.744024
		0	2	1
		1	2	1
		0	2	2
	Average	0.5	1.25	1.875
	stdev	0.755929	0.886405	0.834523
	IR+CyA	0	0	1											Average						Stdev
		0	0	2											Sham	IR	IR+CyA	CyA+RIP3KO			Sham	IR	IR+CyA	CyA+RIP3KO
		2	0	1										Cytoplasmic Balloning	0	0.5	0.875	1.375			0	0.755929	0.991031	0.744024
		0	0	2										Sinusoidal Congestion	0	1.25	0.375	0.625			0	0.886405	0.517549	0.916125
		1	0	1										Hepatocytes Necrosis	0.25	1.875	1.375	1.875			0.46291	0.834523	0.517549	0.64087
		0	1	1
		2	1	2
		2	1	1
	Average	0.875	0.375	1.375
	stdev	0.991031	0.517549	0.517549
	IR+CyA+Nec1s	1	0	2
		3	0	1
		1	0	3
		3	0	1
		2	0	1
		3	1	1
		0	1	1
		2	1	1
	Average	1.875	0.375	1.375
	stdev	1.12599	0.517549	0.744024
	IR+CyA+RIP3	1	2	2
		2	0	1
		1	0	1
		1	0	2
		2	0	2
		2	0	2
		2	1	2
		0	2	3
	Average	1.375	0.625	1.875
	stdev	0.744024	0.916125	0.64087

## Sheet: Suzuki's Score (Nec1s,RIP3KO)
Suzuki score (0-9) 0=none; 1=lower third; 2=middle third; 3=highest third
		Cytoplasmic vacuolization (ballooning degeneration)	Sinusoidal congestion	Hepatocyte necrosis	Suzuki score (sum)
Sham	1	0	0	0	0
	2	0	0	0	0
	3	0	0	0	0
	4	0	0	0	0			Suzuki Score											Suzuki Score
	5	0	0	0	0				Sham	IR	IR+Nec1s									Sham	IR	IR+RIP3KO
	6	0	0	0	0			1	0	2	5								1	0	2	6
	7	0	0	0	0			2	0	2	1								2	0	2	7
	8	0	1	0	1			3	0	2	4								3	0	2	5
IR	1	1	0	1	2			4	0	4	3								4	0	4	6
	2	0	1	1	2			5	0	4	5								5	0	4	5
	3	2	0	0	2			6	0	3	4								6	0	3	2
	4	2	1	1	4			7	0	6	4								7	0	6	5
	5	1	0	3	4			8	1	5	5								8	1	5	4
	6	1	1	1	3			Average	0.125	3.5	3.875								Average	0.125	3.5	5
	7	2	1	3	6			Std	0.353553	1.51186	1.3562								Std	0.353553	1.51186	1.51186
	8	2	1	2	5
IR+Nec1s	1	0	2	3	5
	2	0	0	1	1
	3	0	2	2	4			Cytoplasmic Vacul.											Cytoplasmic Vacul.
	4	0	1	2	3				Sham	IR	IR+Nec1s									Sham	IR	IR+RIP3KO
	5	1	2	2	5			1	0	1	0								1	0	1	3
	6	2	1	1	4			2	0	0	0								2	0	0	2
	7	2	1	1	4			3	0	2	0								3	0	2	3
	8	1	1	3	5			4	0	2	0								4	0	2	2
IR+RIP3KO	1	3	0	3	6			5	0	1	1								5	0	1	1
	2	2	2	3	7			6	0	1	2								6	0	1	0
	3	3	1	1	5			7	0	2	2								7	0	2	1
	4	2	2	2	6			8	0	2	1								8	0	2	0
	5	1	1	3	5			Average	0	1.375	0.75								Average	0	1.375	1.5
	6	0	1	1	2			Std	0	0.744024	0.886405								Std	0	0.744024	1.19523
	7	1	1	3	5
	8	0	1	3	4
								Sinusoidal Cong.											Sinusoidal Cong.
									Sham	IR	IR+Nec1s									Sham	IR	IR+RIP3KO
								1	0	0	2								1	0	0	0
								2	0	1	0								2	0	1	2
								3	0	0	2								3	0	0	1
								4	0	1	1								4	0	1	2
								5	0	0	2								5	0	0	1
								6	0	1	1								6	0	1	1
								7	0	1	1								7	0	1	1
								8	1	1	1								8	1	1	1
								Average	0.125	0.625	1.25								Average	0.125	0.625	1.125
								Std	0.353553	0.517549	0.707107								Std	0.353553	0.517549	0.64087
								Hepatocytes Necrosis											Hepatocytes Necrosis
									Sham	IR	IR+Nec1s									Sham	IR	IR+RIP3KO
								1	0	1	3								1	0	1	3
								2	0	1	1								2	0	1	3
								3	0	0	2								3	0	0	1
								4	0	1	2								4	0	1	2
								5	0	3	2								5	0	3	3
								6	0	1	1								6	0	1	1
								7	0	3	1								7	0	3	3
								8	0	2	3								8	0	2	3
								Average	0	1.5	1.875								Average	0	1.5	2.375
								Std	0	1.06904	0.834523								Std	0	1.06904	0.916125

## Sheet: WB
		Beta-Actin		Sham	IR	IR+Nec1s	RIP3-KO				RIP1		Sham	IR	IR+Nec1s	RIP3-KO				RIP3 (Abcam)		Sham	IR	IR+Nec1s	RIP3-KO
			1	15986.4	17773.6	19485.9	19580.7					1	7458.45	12662.7	12877.7	11534.3					1	13246.3	17335.6	12798.7	18506.1
			2	18750.4	17072.4	17616.4	18902.1					2	9644.03	11531.7	18315.8	17983.3					2	20434.9	13475.9	18110.9	9846.86
			3	19773	18740.7	18842.7	19165.7					3	10015.9	14238.9	13998.2	12674					3	17905.9	14669.1	4231.57	3152.62
			4	19422.9	20054.3	18531.7	20383.4					4	11461.3	14462.3	9895.4	19791.7					4	13707.6	19840.6	4722.2	15347.6
			av	18483.2	18410.3	18619.2	19508					av	9644.9	13223.9	13771.8	15495.8					av	16323.7	16330.3	9965.83	11713.3
				0.864917	0.961612	1.05425	1.05938						0.773304	1.31289	1.33518	1.19589						0.811476	1.06199	0.784057	1.1337
				1.01446	0.923676	0.953108	1.02266						0.99991	1.19563	1.89901	1.86454						1.25186	0.825541	1.10948	0.603226
				1.06978	1.01394	1.01945	1.03693						1.03846	1.47631	1.45135	1.31406						1.09693	0.89864	0.259229	0.193132
				1.05084	1.085	1.00263	1.10281						1.18832	1.49947	1.02597	2.05204						0.839735	1.21545	0.289286	0.940203
			average	1	0.996056	1.00736	1.05545					average	1	1.37107	1.42788	1.60663					average	1	1.00041	0.610514	0.717564
												stdev	0.171597	0.143444	0.361774	0.416017					stdev	0.211388	0.174137	0.410559	0.412649
											RIP1/B-Actin		1	1.3765	1.41745	1.52223				RIP3/B-Actin		1	1.00437	0.606054	0.679869
		PGAM5		Sham	IR	IR+Nec1s	RIP3-KO				MLKL		Sham	IR	IR+Nec1s	RIP3-KO
			1	15791.5	13825.7	15641.7	15138.9					1	17101.6	13084	12636.3	16256.6
			2	12703.9	13961.6	18426.8	15404					2	15982.7	10351.6	15805.1	16454
			3	15254.8	10612.7	20771.8	14396.3					3	16309	15420.6	12559.9	11160.3
			4	11980.4	9517.98	12218.3	15689.1					4	10669.9	13489	10667.6	11820.6
			av	13932.7	11979.5	16764.6	15157.1					av	15015.8	13086.3	12917.2	13922.8
				1.13342	0.992323	1.12266	1.08657						1.13891	0.871349	0.841533	1.08263
				0.911805	1.00208	1.32256	1.10561						1.06439	0.68938	1.05257	1.09578
				1.0949	0.761713	1.49087	1.03328						1.08612	1.02696	0.836444	0.743237
				0.859879	0.683142	0.876953	1.12607						0.710577	0.898321	0.710424	0.78721
			average	1	0.859815	1.20326	1.08788					average	1	0.871502	0.860242	0.927215
			Stdev	0.134435	0.1619	0.264527	0.0398154					Stdev	0.195469	0.13911	0.141834	0.187988
		PGAM5/B-Actin		1	0.863219	1.19447	1.03073				MLKL/B-Actin		1	0.874952	0.853958	0.878505
